# Supplementary material for: Gas Chromatography–Sensor System Aids Diagnosis of Inflammatory Bowel Disease, and Separates Crohn’s from Ulcerative Colitis, in Children
Source: Sensors (Basel). 2024 Aug 5;24(15):5079. doi: 10.3390/s24155079 (PMC11314755; doi:10.3390/s24155079)
Supplement: Supplementary file 1 [file sensors-24-05079-s001.zip]

Archive with 1 entries (1 files):
- sensors-3091818-supplementary.pdf
